# Supplementary material for: Farmer–veterinarian interaction as multi-level situated learning: Negotiating health, risk, and responsibility in intensive pig farming — a scoping review
Source: One Health. 2026 Apr 1;22:101401. doi: 10.1016/j.onehlt.2026.101401 (PMC13091025; doi:10.1016/j.onehlt.2026.101401)
Supplement: Supplementary material 1 — Extraction table of selected studies [file mmc1.xlsx]

## Sheet: Sheet1
Title	Year	Journal	Authors	Study Aim	Focus	Country	Methods and Participants	Vet or Farmer?	Analysis	Quality assessment	Results Relevant to Farmer-Vet Interaction and Context	Relevance for understanding farmer-vet interaction
Livestock producers' ratings of alternative veterinary information sources.	1988	Journal of the American Veterinary Medical Association	Wise, J. K.	Survey carried out within the scope of an exploration of the US market for food animal veterinary medical services	Alternative veterinary information sources (NOT HEALTH FOCUSED)	USA	Survey; 338 participants	Only farmers	Statistical analysis; rankings based on descriptives	Poor, because it uses unvalidated perception ratings without methodological detail or inferential analysis	Medical knowledge of veterinarians was rated highly, while their knowledge of agribusiness received lower ratings. The vet is primarily the first contact for issues related to diagnostics, treatment, or herd management, but not for nutrition or economics-related concerns.	These results indicate that medical knowledge of veterinarians is rated highly by farmers, while their knowledge of agribusiness received lower ratings. Veterinarians are primarily the first contact for issues related to diagnostics, treatment, or herd management, highlighting their role in animal health care. However, they are less frequently consulted for nutrition or economics-related concerns…
Veterinary consultancy boosts piggery profits.	1991	Journal of Agriculture, Western Australia	Mercy, A.	To establish a veterinary consultancy service for several Western Australian pig herds and evaluate the cost benefits associated with the scheme.	Veterinary consultancy	Australia	Farm data collection; 5 practices, 12 herds/farms	Both	Descriptive statistics, statistical analyses	Good, as it uses real farm data with statistical analysis to demonstrate clear cost-benefit outcomes of veterinary consultancy.	The pilot Pig Herd Health Management Scheme (PHHMS) provided significant financial benefits for most participating herds, demonstrating the value of regular veterinary input in the pig industry. In the third year of the consultancy program, the average veterinary consultancy fee was $8.90 per sow, which correlated with a mean increase in gross margin over feed of $141 per sow (corrected for infla…	These results are relevant for understanding farmer-vet interaction in intensive pig farming as they highlight the financial benefits of the pilot Pig Herd Health Management Scheme (PHHMS), which demonstrated the value of regular veterinary input. In the third year, the average veterinary consultancy fee of $8.90 per sow was associated with a mean increase in gross margin over feed of $141 per so…
Vaccinations in pig health care in the Netherlands - analysis of a questionnaire among veterinarians.	2004	Vaccinaties in de Nederlandse varkensgezondheidszorg - analyse van een enquête onder dierenartsen	Groot, J. de, Eijck, I. A. J. M., Boersma, W. J. A.	To gain insight into the methods and extent of vaccination in Dutch pig farming.	Vaccination	Netherlands	Survey; 103 veterinarians	Only vets	Descriptive statistics	Moderate, as it relies only on descriptive statistics from a vet-only survey without validated measures or deeper analysis of influencing factors.	Veterinarians provided guidance on climate issues more than health, and their advice was often not followed. The primary reason for vaccination was to address health problems on farms. In many cases, the veterinarian shared the initiative for vaccination decisions with pig farmers and third parties. These third parties significantly influence the decision-making process, and their arguments are n…	These results are important for understanding farmer-vet interaction in intensive pig farming, as they highlight that veterinarians provided guidance on climate issues more than health, indicating a potential misalignment with farmers' needs. While veterinarians took part in vaccination decisions, third parties significantly influenced these decisions, illustrating the complex dynamics in the dec…
The veterinary medicine in upgrading of competitiveness of Hungarian pig-production sector.	2006	Acta Agraria Kaposvariensis	Biro, O., Ozsvari, L., Lakner, Z.	To determine key features of veterinary practice in large-scale Hungarian pig farms.	Veterinary management and competitiveness	Hungary	Survey; 150 participants	Only farmers	Statistical analyses	Good, because it uses a sizable farmer sample with statistical analysis to assess practical veterinary roles and systemic constraints in herd health management.	The majority of veterinarians (64%) work as entrepreneurs on swine farms, with 12% of farm managers being veterinarians themselves. In some instances, veterinarians are employed by the farms, which alters the dynamics of the veterinarian-farmer relationship. While 88% of respondents conduct routine post-mortem examinations and 40% dissect each fresh dead animal (excluding sucking piglets), there …	These results are significant for understanding farmer-vet interaction in intensive pig farming as they reveal that 64% of veterinarians work as entrepreneurs on swine farms, with 12% serving as farm managers, which alters the dynamics of the veterinarian-farmer relationship. Although 88% of respondents conduct routine post-mortem examinations, a lack of registration for diagnostics limits their …
Farm-level factors associated with above-average production on pig farms in Evia, Greece	2009	Preventive Veterinary Medicine	Theodoropoulos, G., Stevens, K.B., Hartsa, A., Theodoropoulou, H., Pfeiffer, D.U.	To identify farm-level factors associated with above-average production on pig farms in Evia, Greece.	Intestinal parasitism	Greece	Survey; 28 farmers	Only farmers	Multivariate logistic regression	Good, because it applies multivariate logistic regression to identify significant associations, despite a small sample size.	The study found that having a veterinarian responsible for selecting the anthelmintic strategy significantly increased the likelihood of a farm being classified as an above-average producer. This highlights the importance of veterinary involvement in health management practices for improving production outcomes on pig farms.	These results are relevant for understanding farmer-vet interaction in intensive pig farming as they demonstrate that having a veterinarian responsible for selecting the anthelmintic strategy significantly increases the likelihood of a farm being classified as an above-average producer. This underscores the importance of veterinary involvement in health management practices, suggesting that effec…
The functioning of the veterinarian in the Belgian pig sector: A questionnaire survey of pig practitioners	2010	Vlaams Diergeneeskundig Tijdschrift	Maes, D., Vander Beken, H., Dewulf, J., De Vliegher, S., Castryck, F., De Kruif, A.	To gain more insight into the role of the veterinarian and veterinary surgeon in pig farming in Belgium, in order to further optimize the functioning of the pig veterinarian and contribute to more sustainable pig farming.	Not specified	Belgium	Survey; 43 participants	Only vets	Not reported, mostly descriptive statistics (i.e., scale averages discussed and percentages of chosen response options).	Moderate, because it relies on a small vet-only sample with mostly descriptive statistics and lacks detailed methodological reporting.	Respondents reported being the statutory herd veterinarian for an average of 43 pig herds. They emphasized that a solid professional knowledge combined with good social skills for communicating with farmers are key factors for successful herd health guidance. About 43% of their income comes from selling veterinary drugs. Eighty-five percent indicated that pig producers are often unwilling to pay …	These relevant for understanding farmer-vet interaction in intensive pig farming as they provide insights into the role of veterinarians as statutory herd veterinarians for an average of 43 pig herds. Veterinarians noted that a combination of professional knowledge and strong social skills for communicating with farmers is essential for effective herd health guidance. Approximately 43% of their i…
Role of veterinary management in increasing pig breeding efficiency: a methodological approach.	2012	Studies in Agricultural Economics (Budapest)	Ozsvari, L., Biro, O., Lakner, Z.	To determine the effects of various production factors on the performance of Hungarian pig breeding farms, considering technological and economic indices.	Veterinary management and pig breeding efficiency	Hungary	Survey; 140 farmers	Only farmers	Linear regression equations	Good, because it uses a reasonably large farmer sample with linear regression to analyze veterinary management’s impact on breeding performance.	The research indicated that increasing veterinary efficiency is regarded as important for enhancing pig breeding performance. Additionally, participation in preventative veterinary programs was deemed crucial by farmers. These factors reflect the significance of veterinary management strategies in relation to overall farm productivity.	These results are relevant for understanding farmer-vet interaction in intensive pig farming as they emphasize that increasing veterinary efficiency is essential for enhancing pig breeding performance. Farmers identified participation in preventative veterinary programs as crucial, demonstrating their reliance on veterinarians for effective management strategies. This underscores the importance o…
Biosecurity practices in Spanish pig herds: Perceptions of farmers and veterinarians of the most important biosecurity measures	2013	Preventive Veterinary Medicine	Simon-Grife, M., Martin-Valls, G.E., Vilar-Ares, M.J., Garcia-Bocanegra, I., Martin, M., Mateu, E., Casal, J.	To assess biosecurity practices on Spanish pig farms and describe veterinarians' and farmers' attitudes towards biosecurity, including the influence of farm type on these practices.	Biosecurity practices	Spain	Survey; 97 farms with 97 farmers	Both	Factor analysis, Multiple Correspondence Analysis (MCA), cluster analysis	Good, because it uses a balanced sample and applies appropriate multivariate statistical methods to analyze survey data.	Farmers (56 farms) reported that only farm staff and/or veterinarians had animal contact in the previous month. Farmers rated their farms' biosecurity significantly higher than veterinarians did (mean = 7.1 vs. 5.6, p < 0.05). Both groups agreed that restricting entry of people and vehicles was the most crucial biosecurity measure to prevent disease introduction. However, veterinarians were signi…	These results are relevant for understanding farmer-vet interaction in intensive pig farming as they reveal differing perceptions about biosecurity between farmers and veterinarians. Farmers rated their biosecurity measures significantly higher than veterinarians, indicating a potential gap in understanding. Both groups acknowledged the importance of restricting entry of people and vehicles, yet …
Farmers' attitudes to disease risk management in England: A comparative analysis of sheep and pig farmers	2013	Preventive Veterinary Medicine	Garforth, C.J., Bailey, A.P., Tranter, R.B.	To examine factors encouraging and discouraging the adoption of measures to mitigate disease risk, to determine policy levers and engagement strategies likely to lead to risk-reducing behaviors among sheep and pig farmers.	To mitigate disease risk (not specified disease)	UK	Face-to-face interviews; 6 pig farmers and 9 sheep farmers	Only farmers	Thematic analysis	Good, due to theory-based design, thorough semi-structured interviews, and clear analysis framework; limited by small sample size.	Veterinarians are regarded as the most credible and reliable source for advice on disease and disease risk management, providing more targeted support than governmental resources. Most farmers depend on vets to interpret general advice from national bodies within the local context. Uptake of disease risk measures could be enhanced through improved risk communication via the farming press and emer…	These results establish veterinarians as the most credible and reliable source for advice on disease and disease risk management, providing more targeted support compared to governmental resources. Most farmers rely on vets to interpret general advice within the local context, indicating trust in their expertise. Improved risk communication from vets could enhance the adoption of disease risk mea…
Pig, cattle and poultry farmers with a known interest in research have comparable perspectives on disease prevention and on-farm biosecurity	2014	Preventive Veterinary Medicine	Laanen, M., Maes, D., Hendriksen, C., Gelaude, P., De Vliegher, S., Rosseel, Y., Dewulf, J.	To understand farmers' perspectives on disease prevention and biosecurity	Disease prevention and biosecurity	Belgium (Flanders)	Survey: 218 pig farmers, 279 cattle farmers, 61 poultry farmers	Only farmers	Statistical analysis (ranking motivational factors, logistic regression)	Good, as it has a large sample size, clear quantitative methods, solid analysis; some limits in vet influence interpretation.	Veterinarians were identified as the most frequently used source of information on biosecurity in all three sectors (81.8% of pig farmers). However, the motivator “after recommendation by the herd veterinarian” ranked low, especially for male farmers. In contrast, additional explanation from vets ranked highly in raising interest in biosecurity, suggesting a passive role of vets, who only provide…	These results highlight the role of veterinarians as the primary source of information on biosecurity (81.8% of pig farmers). The low ranking of the motivator “after recommendation by the herd veterinarian” indicates that farmers may not prioritize veterinary advice, impacting the efficacy of communication. The passive role of vets, providing information only when asked, emphasizes a need for mor…
Participants at swine knowledge transfer events and their information preferences.	2014	33rd Annual Centralia Swine Research Update, Kirkton-Woodham Community Centre, Ontario, Canada, 29 January, 2014	Ball, B., Lange, C. F. M. de	To examine the preferences of participants at swine knowledge transfer events regarding reliable information sources.	Information preferences	Canada	Survey; 147 participants including farmers, veterinarians, public service workers, researchers, students, agri-business professionals, and others	Both	Means, standard deviations, t-tests	Good, as it is methodologically sound but basic; good for info preferences but limited depth and insight	Farmers and farm workers ranked agri-business and veterinarians as their preferred sources of reliable information, with significant differences noted when compared to other occupation groups (P < 0.001 for agri-business and P = 0.06 for veterinarians). This highlights the importance of veterinarians as valuable information sources, coming in after agri-business input suppliers.	These results are relevant for understanding farmer-vet interaction in intensive pig farming as they indicate that farmers and farm workers ranked agri-business and veterinarians as their preferred sources of reliable information. The significant differences in ranking (P < 0.001 for agri-business and P = 0.06 for veterinarians) emphasize the critical role veterinarians play alongside agri-busine…
Description of the pig production systems, biosecurity practices and herd health providers in two provinces with high swine density in the Philippines.	2014	Preventive Veterinary Medicine	Alawneh, J. I., Barnes, T. S., Parke, C., Lapuz, E., David, E., Basinang, V., Baluyut, A., Villar, E., Lopez, E. L., Blackall, P. J.	To estimate the prevalence and risk factors associated with respiratory disease lesions in finisher pigs through a cross-sectional study of pig farms in Bulacan and Pampanga provinces.	Prevalence and risk factors associated with respiratory disease lesions	Philippines	Survey; 371 smallholder farms, 100 commercial farms	Both	Data were analyzed using continuous variables (mean, median, min, max, quartiles) and categorical variables (percentages), with associations assessed using Fisher’s exact test for categorical variables and Wilcoxon rank sum test for continuous variables. Agglomerative hierarchical cluster analysis was also performed.	Good, as it has a large sample, appropriate statistical analyses, and solid quantitative data support reliable findings, though causality cannot be established due to cross-sectional design	The study found that commercial farms were significantly more reliant on private veterinary services, with 61% utilizing private consultants (PC), 51% employing on-farm veterinarians (OFV), and 48% using pharmaceutical company representatives (PCR). This indicates a trend where commercial farms prefer external veterinary support for managing herd health and biosecurity practices compared to small…	These results are relevant for understanding farmer-vet interaction in intensive pig farming as they indicate that commercial farms are significantly more reliant on private veterinary services, with 61% utilizing private consultants (PC), 51% employing on-farm veterinarians (OFV), and 48% using pharmaceutical company representatives (PCR). This trend suggests that commercial farms prefer externa…
Swiss pig farmers' perception and usage of antibiotics during the fattening period	2014	Livestock Science	Visschers, VHM, Iten, DM, Riklin, A, Hartmann, S, Sidler, X, Siegrist, M	To investigate pig farmers' perceptions of antibiotics and internal characteristics related to antibiotic usage through a survey among farmers of fattening pigs.	Antibiotic use	Switzerland	Survey; 66 participants	Only farmers	ANOVA, logistic regression	Good, as it has clear quantitative methods with appropriate statistical analyses, though a relatively small sample size (66) limits generalizability.	Farmers generally had positive perceptions of their veterinarians, as indicated by a high mean score on the veterinarian perception scale. The perceived impacts of five policy measures aimed at reducing antibiotic usage showed significant differences; farmers viewed financial measures more favorably than the prohibition of veterinarians selling drugs. Additionally, farmers who habitually relied o…	These results are relevant for understanding the interaction between farmers and veterinarians in intensive pig farming, as they indicate that farmers generally have positive perceptions of their veterinarians, shown by high mean scores on the veterinarian perception scale. Farmers preferred financial measures over prohibiting veterinarians from selling drugs. Those who regularly relied on veteri…
Understanding antimicrobial use and prescribing behaviours by pig veterinary surgeons and farmers: a qualitative study.	2014	Veterinary Record	Coyne, L. A., Pinchbeck, G. L., Williams, N. J., Smith, R. F., Dawson, S., Pearson, R. B., Latham, S. M.	To explore the drivers and motivators behind antimicrobial use and prescribing by veterinary surgeons and farmers in the pig industry in the UK.	Antimicrobial use	UK	Focus groups/workshops; 17 participants	Both	Thematic analysis	Good, as it has an appropriate qualitative design with focus groups and thematic analysis; sample size fits qualitative standards but insights non possibly biased.	Vet–client relationship: Client pressure was identified as a major influence on veterinary prescribing. Vets felt a responsibility to ensure appropriate antimicrobials were prescribed, driven by client expectations when treatments failed. Farmers, however, perceived their interactions with vets as collaborative, believing prescribing decisions stemmed from discussions. Farmers stated, “I rely on …	These results highlight the dynamics of the vet-client relationship. Client pressure was identified as a significant influence on veterinary prescribing, with vets feeling responsible to ensure appropriate antimicrobials were prescribed due to client expectations when treatments failed. Farmers viewed their interactions with vets as collaborative, emphasizing that prescribing decisions often emer…
Geographies of folded life: how immunity reframes biosecurity.	2014	Geoforum	Hinchliffe, S., Ward, K. J.	To demonstrate how biosecurity is constituted through the ability to work with complex microbial environments, drawing on qualitative fieldwork with food and farming practices.	Disease control	UK	Fieldwork at 20 farms and 30 interviews with farmers, veterinarians, animal health certification bodies, and breeders	Both	Field notes from farm visits; transcribed and analyzed using NVivo software	Good, as it has a diverse sample, well-documented qualitative methods, and strong conceptual analysis using NVivo	Vets assist farmers in achieving effective 'immunity management' by ensuring pigs are only exposed to pathogens they are immune to. This results in an organized pathogen management system that requires careful attention to the unique conditions of each farm, rather than simply aiming to create disease-free animals. The objective is to prevent specific pathogens from entering the farm, emphasizing…	These results are significant for understanding farmer-vet interaction in intensive pig farming as they illustrate how veterinarians assist farmers in achieving effective immunity management by ensuring pigs are only exposed to relevant pathogens. This approach fosters an organized pathogen management system tailored to each farm's unique conditions, focusing on preventing specific pathogens from…
Attitudes of farmers and veterinarians towards pain and the use of pain relief in pigs	2014	Veterinary Journal	Ison, S.H., Rutherford, K.M.D.	To ascertain the attitudes of pig farmers and veterinarians towards pain and pain relief in pigs in the UK, and to identify the prevalence and frequency of anti-inflammatory drug use for pain alleviation.	Attitudes to pain and pain relief in pigs	UK	Survey; 52 farmers and 64 veterinarians	Both	Descriptive statistics and simple difference testing	Moderate , it has clear objectives and appropriate sample, but limited by small sample size and reliance on basic descriptive statistics without deeper inferential analysis.	The study revealed barriers to pain relief application, with nearly one-third of veterinarians and two-thirds of farmers indicating they did not discuss pain management with each other. Veterinarians reported more agreement than farmers on regularly discussing pain and pain relief options. While overall pain scores were similar between farmers and veterinarians, farmers rated gastrointestinal dis…	These results are relevant for understanding farmer-vet interaction in intensive pig farming as they highlight significant barriers to discussions about pain management. Nearly one-third of veterinarians and two-thirds of farmers indicated they did not communicate on this topic, affecting the effectiveness of care. While both groups had a positive attitude towards pain relief, discrepancies in pa…
Pig farmers' perceptions, attitudes, influences and management of information in the decision-making process for disease control.	2014	Preventive Veterinary Medicine	Alarcon, P., Wieland, B., Mateus, A. L. P., Dewberry, C.	To explore factors involved in the decision-making process for disease control among pig farmers and their attitudes towards various information sources.	Disease prevention	UK	Face-to-face interviews; 20 farmers	Only farmers	Coding via NVivo	Good, as it is based on appropriate qualitative design with thematic analysis; suitable for exploratory aims.	Veterinarians were perceived as the most trusted information source on disease control by the farmers. Factors influencing farmers' beliefs in the effectiveness of control measures included their previous experiences and their confidence in their veterinarians. While both groups agreed on overall pain scores, variations existed on the perceived pain levels of specific diseases. Some farmers, in d…	These results are relevant for understanding farmer-vet interaction in intensive pig farming as they reveal that veterinarians are viewed as the most trusted information source on disease control by farmers. Factors influencing farmers' beliefs include their previous experiences and confidence in their veterinarians. While both groups agree on overall pain scores, differences exist in perceived p…
Learning processes and trajectories for the reduction of antibiotic use in pig farming: A qualitative approach	2015	Antibiotics	Fortané, N., Bonn-Beteaugr, F., Hémonic, A., Samedi, C., Savy, A., Belloc, C.	To look at how some farms have already managed to lower their consumption of antibiotics and to highlight the levers of change in farming health practices.	Reducing antibiotic use through new health management approaches.	France	Face-to-face interviews; 11 participants	Both	Analysed using a thematic grid on Sonal® software. The analysis grid contained four major themes relating to four sets of factors affecting the use of antibiotics in animal farming.	Good, as the study uses appropriate qualitative methods with clear participant selection and thorough thematic analysis, supporting credible insights.	Change in farming practices is not solely the responsibility of the farmer; the entire network of actors, including veterinarians and technical staff, is involved. Farmers may change veterinarians or cooperatives to facilitate changes in practices and decrease antibiotic consumption. Collaboration between farmers and veterinarians is essential for implementing demedication strategies, highlightin…	These results emphasize that changes in farming practices involve a collaborative effort among the entire network of actors, including veterinarians and technical staff. Farmers may choose to change veterinarians or cooperatives to promote adjustments in their practices aimed at reducing antibiotic consumption. This points to the essential nature of collaboration between farmers and veterinarians…
Determinants associated with veterinary antimicrobial prescribing in farm animals in the Netherlands: A qualitative study	2015	Zoonoses and Public Health	Speksnijder, D.C., Jaarsma, A.D.C., van der Gugten, A.C., Verheij, T.J.M., Wagenaar, J.A.	To identify determinants influencing farm animal veterinarians' decisions to prescribe antimicrobials.	Antimicrobial prescription	Netherlands	Face-to-face interviews	11 veterinarians	Thematic analysis	Good. Well-conducted qualitative study with clear methods, thorough analysis, and detailed exploration of factors	The study identified several determinants influencing antimicrobial prescribing behavior among veterinarians, including a belief in the professional obligation to alleviate animal suffering, financial dependency on clients, risk avoidance, and a lack of advisory skills. Financial barriers for veterinary herd health advisory services and farmers' compliance issues were also noted. The majority of …	These relevant for understanding farmer-vet interaction in intensive pig farming as they identify determinants influencing antimicrobial prescribing behaviors among veterinarians. Factors such as a professional obligation to alleviate animal suffering, financial dependency on clients, risk avoidance, and a lack of advisory skills impact their decisions. The majority of veterinarians indicated tha…
A Comparison of Pig Farmers' and Veterinarians' Perceptions and Intentions to Reduce Antimicrobial Usage in Six European Countries	2016	Zoonoses and Public Health	Visschers, V. H. M., Backhans, A., Collineau, L., Loesken, S., Nielsen, E. O., Postma, M., Belloc, C., Dewulf, J., Emanuelson, U., Grosse Beilage, E., Siegrist, M., Sjolund, M., Stark, K. D. C.	To investigate pig farmers’ and veterinarians’ perceptions of antimicrobial (AM) usage and intentions to reduce it, as well as to identify demographic and perception variables associated with this intention among farmers and reduction behaviors among veterinarians.	Antimicrobial resistance	Belgium, Denmark, France, Germany, Sweden, and Switzerland	Survey; 334 farmers, 1294 veterinarians	Both	Principal component analysis, MANCOVA, ANCOVA	Good. Large, well-designed survey with robust statistical analysis.	Results indicated that farmers’ perceived risks of AM, their efficacy in reducing AM usage, and the support they received from veterinarians were positively correlated with their intention to reduce AM usage. Conversely, the perceived need for AM was negatively correlated with this intention. Farmers reported strong support from their veterinarians (M = 5.06, SE = 0.03), although Swiss farmers in…	These results reveal that farmers' perceived risks of antimicrobial (AM) usage and the support from veterinarians positively influence their intention to reduce AM usage. The strong support noted (M = 5.06, SE = 0.03) highlights the importance of the veterinarian’s role in shaping farmer decisions. The findings also demonstrate that while farmers and veterinarians share similar views on risks and…
Experiments in animal farming practice: the case of decreasing the use of antimicrobials in livestock (France).	2016	12th European International Farming Systems Association (IFSA) Symposium	Joly, N., Adam, C., Bonnet-Beaugrand, F., Defois, J., Ducrot, C., Fortane, N., Frappat, B., Gros, A., Hellec, F., Manoli, C., Paul, M., Poizat, A., Samedi, C.	To provide an overview of the experimental process regarding farmers' tests of alternative medicines and related outcomes.	Animal health intervention experiments	France	Semi-structured interviews; 9 pig farmers included in 40 interviews total.	Only farmers	Thematic analysis	Good: Uses in-depth semi-structured interviews and clear thematic analysis. Data richness and farmer perspectives are well captured.	Farmers carry out multiple tests primarily with alternative medicines. There is a tendency to transfer positive test results for a given pathology among peers. Experiences shared in collective groups, like CETA or cooperative training courses, were reported as important by farmers, often more than just veterinary advice. Experiments frequently stem from external recommendations by veterinarians o…	These results are relevant for understanding farmer-vet interaction in intensive pig farming as they indicate that farmers frequently conduct multiple tests, primarily using alternative medicines. There is a tendency to share positive test results for specific pathologies among peers, with experiences in collective groups, such as CETA or cooperative training courses, being valued more than typic…
Antimicrobial use in Swedish farrow-to-finish pig herds is related to farmer characteristics.	2016	Porcine Health Management	Backhans, A., Sjolund, M., Lindberg, A., Emanuelson, U.	To investigate farmers' attitudes towards antimicrobial use (AM) and the influence of veterinarians' information about antimicrobial resistance (AMR)	Antimicrobial resistance and reducing AM use	Sweden	Survey: 60 farmers, Farm data collection	Only farmers	Descriptive statistics	Moderate: Uses a moderate sample and descriptive analysis only, but with relevant farmer data.	Farmers rated the information provided by veterinarians about AMR highly, particularly regarding the risks of AM use and how it works. The information on alternative strategies to reduce AM use was also well-rated, though slightly lower. Despite low-moderate perceived risks and a moderate perception of the benefits of AM use, farmers acknowledged the importance of their vets’ input, highlighting …	These results demonstrate that farmers regard veterinarians as crucial sources of information on antimicrobial resistance (AMR). Farmers rated the information about the risks of AM use highly, which underscores veterinarians' role in educating farmers. The recognition of vets as key informers reveals the reliance farmers place on their expertise regarding AM use and potential alternatives. Howeve…
Swedish farmers' opinions about biosecurity and their intention to make professionals use clean protective clothing when entering the stable.	2016	Frontiers in Veterinary Science	Noremark, M., Lewerin, S. S., Ernholm, L., Frossling, J.	To investigate farmers' intentions regarding the use of clean protective clothing by professionals entering stables, as part of a broader study on the spread and prevention of livestock diseases in Sweden.	Spread and prevention of livestock diseases	Sweden	Focus groups/workshops; 11 participants; 180 pig farms in survey.	Only farmers	Data were managed and analyzed using Stata; descriptive statistics obtained for all questionnaire questions.	Good, because the study strengthens its findings through a mixed-methods approach, combining qualitative focus group data with quantitative descriptive statistics to provide a more comprehensive and triangulated understanding of the subject matter	The study found that farm veterinarians had the highest normative influence, with 84% of respondents motivated to comply with their expectations (score of ≥ +2). Some farmers reported experiences with veterinarians who were indifferent toward biosecurity or preventive practices, with 31% perceiving their veterinarians negatively regarding enforcement of protective clothing for visitors. On a 7-po…	These results are relevant for understanding farmer-vet interaction in intensive pig farming as they indicate that farm veterinarians have the highest normative influence, with 84% of farmers motivated to comply with their expectations. However, 31% of farmers reported that some veterinarians were indifferent toward biosecurity practices, particularly regarding the enforcement of protective cloth…
Changes in perceptions and motivators that influence the implementation of on-farm Salmonella control measures by pig farmers in England	2016	Preventive Veterinary Medicine	Marier, Elizabeth, Piers Smith, Richard, Ellis-Iversen, Johanne, Watson, Eamon, Armstrong, Derek, Hogeveen, Henk, Cook, Alasdair J.C.	To study British farmers’ perceptions of and barriers to implementing Salmonella control on pig farms. The study involved interviews with farmers before and after intervention trials to assess changes in perception over time.	Salmonella control	UK	Face-to-face interviews; 46 farms included (4 intervention, 9 control, and 33 contact farms)	Only farmers	Qualitative: Transcripts were categorized based on key terms; Quantitative: Comparative analyses using statistical models, chi-squared tests for categorical variables, and Student t-tests for normally distributed variables.	Good, because of its robust mixed-methods design, including pre- and post-intervention data collection via interviews and the application of appropriate statistical analyses	Farmers trusted their veterinarians as a primary source of advice during the implementation of change. Veterinarian recommendations were the most cited motivators for attempting Salmonella control measures. Over half of the farmers indicated that they would listen to their veterinarians regarding the implementation of these measures. The private veterinarian was identified as the most trusted inf…	These results highlight the trust farmers place in their veterinarians as a primary source of advice during the implementation of change. Veterinarian recommendations emerged as key motivators for adopting Salmonella control measures, with over half of farmers indicating willingness to follow their vets' guidance. This reflects the role of private veterinarians as the most trusted source of infor…
Understanding the culture of antimicrobial prescribing in agriculture: a qualitative study of UK pig veterinary surgeons.	2016	Journal of Antimicrobial Chemotherapy	Coyne, L. A., Latham, S. M., Williams, N. J., Dawson, S., Donald, I. J., Pearson, R. B., Smith, R. F., Pinchbeck, G. L.	To explore the drivers, motivators, and reasoning behind prescribing decisions made by veterinary surgeons in the UK pig industry.	Antimicrobial resistance	UK	Face-to-face interviews; 21 veterinarians	Only vets	Thematic analysis was used to analyze transcripts	Good, because the study's qualitative methodology, utilizing face-to-face interviews and thematic analysis, is appropriately rigorous and well-suited for comprehensively exploring the nuances of professional culture and motivations.	The study identified that the relationship with clients can be a source of professional stress for veterinarians due to pressure from farmers requesting antimicrobial prescriptions. While most clients respect veterinarians' decisions about the necessity of antimicrobials, a minority of so-called ‘bullying clients’ exert pressure on practitioners to prescribe. Concerns over potential blame for not…	These results are relevant for understanding farmer-vet interaction in intensive pig farming as they highlight the stress veterinarians experience from their relationships with clients due to pressure from farmers requesting antimicrobial prescriptions. While most farmers respect veterinarians' decisions, a minority, referred to as ‘bullying clients,’ can exert undue pressure. Concerns over poten…
Antimicrobial reduction measures applied in Danish pig herds following the introduction of the "Yellow Card" antimicrobial scheme	2017	Preventive Veterinary Medicine	Dupont, N., Diness, LH, Fertner, M., Kristensen, CS, Stege, H	(i) To investigate the measures implemented to reduce antimicrobial consumption according to farmers and veterinarians; (ii) To examine if measures stated by farmers and veterinarians correlate with herd antimicrobial purchase data, including whether perceived decreases in group medication are reflected in purchase data and trends towards products with higher registered product ADD-value.	Reduction of antibiotics	Denmark	Survey; 58 farmers, 202 herds (179 farmers providing data on herd performance/antimicrobial use)	Both	Descriptive statistics; data management and analyses were conducted using SAS Enterprise 7.1.	Good, because the study's quantitative survey design, coupled with the use of descriptive statistics, is appropriate for summarizing and characterizing the collected data on implemented measures and antimicrobial use.	Farmers reported increased focus on all-in all-out production (2%), enhanced attention to animal welfare (2%), and a shift in veterinarian focus (1%). However, there was poor agreement between farmers and veterinarians regarding closed options related to antimicrobial reduction. Notable exception was an increased use of vaccines, where a fair level of agreement was observed. Overall, the study hi…	These results are relevant for understanding the interaction between farmers and vets in intensive pig farming as they reflect a focus on all-in all-out production and animal welfare. The observed shift in veterinarian focus and the varying levels of agreement regarding closed options for antimicrobial reduction indicate discrepancies in strategies between the two parties. The fair agreement on i…
A systemic integrative framework to describe comprehensively a swine health system, Flanders as an example	2018	Preventive Veterinary Medicine	Rojo Gimeno, C., Dewulf, J., Maes, D., Wauters, E.	To unravel the complexity of a swine health system using a systems-thinking approach for Flanders (Northern Belgium)	Complexity of swine health system	Belgium (Flanders)	Face-to-face interviews with 18 veterinarians, 10 farmers, and 5 other stakeholders	Both	Hybrid thematic analysis	Good quality, because it uses a systems-thinking approach, includes diverse stakeholder interviews, and applies hybrid thematic analysis to uncover key dynamics in farmer-veterinarian interactions	The study revealed several dynamics within the farmer-veterinarian relationship. Herd and feed mill veterinarians were the primary advisors, with the former focusing on health and the latter on productivity. Farm blindness was identified as a barrier to integrative advice, where long-term relationships blinded both parties to persistent problems. This barrier could be mitigated by involving other…	The study highlights the roles of herd and feed mill veterinarians, illustrating the impact of farm blindness on problem recognition and the need for additional actors like pharmaceutical veterinarians. Farmers respect veterinarians for health issues but perceive a lack of expertise in nutrition and environmental laws. Furthermore, poor communication skills, financial constraints, and the influen…
Exploring Perspectives on Antimicrobial Use in Livestock: A Mixed-Methods Study of UK Pig Farmers	2019	FRONTIERS IN VETERINARY SCIENCE	Coyne, LA, Latham, SM, Dawson, S, Donald, IJ, Pearson, RB, Smith, RF, Williams, NJ, Pinchbeck, GL	This study sought in-depth information on the drivers behind antimicrobial use behaviors and farmer attitudes to responsible use using a mixed-methodological approach.	Antimicrobial use	UK	Face-to-face interviews; 22 participants	Only farmers	Thematic analysis on qualitative data; descriptive statistics on survey data; thematic analysis of open questions in the survey.	Good: mixed-methods offer depth and breadth; 22 participants suit qualitative goals; clear drivers and vet influence identified. Limited by only farmer participants.	Clinical drivers such as disease presence, mortality rates, and efficacy were common motivations for continued in-feed antimicrobial use. Non-clinical drivers like herd performance, cost-effectiveness, and veterinary advice were less frequently cited. Discontinuation of in-feed antimicrobials was largely driven by non-clinical factors, including high costs, veterinary advice, and concerns over an…	These results illustrate the various drivers influencing antimicrobial use. Clinical drivers, such as disease presence, mortality rates, and treatment efficacy, were significant motivations for the continued use of in-feed antimicrobials. In contrast, non-clinical drivers, including herd performance, cost-effectiveness, and veterinary advice, were cited less frequently. The decision to discontinu…
Shared goals, different barriers: A qualitative study of UK veterinarians' and farmers' beliefs about antimicrobial resistance and stewardship	2019	Frontiers in Veterinary Science	Golding, S.E., Ogden, J., Higgins, H.M.	To explore the dynamic interplay between psychological (e.g., beliefs, risk perceptions) and contextual (e.g., economics, industry norms) factors regarding antimicrobial resistance (AMR) and stewardship.	Antimicrobial Resistance	UK	Face-to-face interviews; 13 veterinarians and 12 farmers	Both	Inductive thematic analysis	Good, because it uses a clear research objective, includes diverse stakeholders (vets and farmers), employs face-to-face interviews, and applies inductive thematic analysis, ensuring comprehensive and valid insights.	The study highlighted a conflict between veterinarians’ and farmers’ knowledge regarding stewardship ideals and their actual antimicrobial usage behaviors. A need for greater consistency in stewardship messages from the veterinary profession was identified. Some veterinarians admitted to prescribing against their own judgment due to concerns that their colleagues would override their decisions, w…	These relevant for understanding farmer-vet interaction in intensive pig farming as they highlight a conflict between veterinarians’ and farmers’ knowledge regarding stewardship ideals and actual antimicrobial usage. There is a need for greater consistency in stewardship messages from veterinarians. Some vets reported prescribing against their judgment due to concerns about colleagues overriding …
Controlling hepatitis E virus in the pig production sector: Assessment of the technical and behavioural feasibility of on-farm risk mitigation strategies	2020	Preventive Veterinary Medicine	Teixeira-Costa, C., Andraud, M., Rose, N., Salines, M.	To evaluate the technical and behavioral feasibility of on-farm hepatitis E virus (HEV) control measures from the perspectives of pig farmers, advisors, and veterinarians through semi-directed interviews.	Hepatitis E	France	Semistructured interviews; 10 farmers, 15 advisors, and 10 veterinarians	Both	Spearman correlation tests (univariate analysis), principal component analysis (PCA, multivariate analysis), followed by hierarchical clustering.	Good, because it uses a mixed-methods approach with semi-structured interviews, includes diverse stakeholders, and employs robust statistical analyses (Spearman correlation, PCA).	Farmers highlighted challenges in recruiting skilled labor, which veterinarians confirmed. Both veterinarians and advisors expressed concerns regarding animal health and external health threats. Recommendations to reduce cross-fostering and mingling of weaned piglets were widespread among veterinarians and advisors. The study identified significant barriers to HEV control, including perceived kno…	These results are relevant for understanding farmer-vet interaction in intensive pig farming as they highlight challenges farmers face in recruiting skilled labor, confirmed by veterinarians. Both veterinarians and advisors expressed concerns about animal health and external threats. Recommendations to reduce cross-fostering and mingling of weaned piglets were common among both groups. Significan…
Antibiotics use versus profitability on sow farms in the Netherlands	2020	Preventive Veterinary Medicine	van Asseldonk, M., de Lauwere, C., Bonestroo, J., Bondt, N., Bergevoet, R.	To evaluate the relationship between antibiotic use and the performance of Dutch sow farms and to explore the behavioral factors influencing farmers' management of antibiotic use.	Reduction of antibiotics	Netherlands	Survey; 55 farmers	Only farmers	Multivariable regresiion analyses	Good, as it provides valuable insights into farmer-vet dynamics regarding antibiotic use, using data from succesive years. However, the moderate sample size may limit broader applicability.	The study identified veterinarians as the primary source of information for sow farmers (mean score 6.4), followed by feed suppliers (mean score 5.4). Farmers preferred individual advice (mean score 6.2) over other information sources such as study groups (5.3), internet (5.1), and research reports (5.1). Compliance with veterinary advice was highest (mean score 6.3), followed by feed suppliers a…	These results are relevant for understanding farmer-vet interaction in intensive pig farming as they highlight veterinarians as the primary source of information for sow farmers (mean score 6.4), followed by feed suppliers (mean score 5.4). Farmers preferred individual advice (mean score 6.2) over other sources such as study groups (5.3), internet (5.1), and research reports (5.1). Compliance wit…
Farmers perceptions and drivers of antimicrobial use and abuse in commercial pig production, Ogun state, Nigeria	2020	International Journal of Environmental Research and Public Health	Adebowale, O.O., Adeyemo, F.A., Bankole, N., Olasoju, M., Adesokan, H.K., Fasanmi, O., Adeyemo, O., Awoyomi, O., Kehinde, O., Fasina, F.O.	To understand the current status of antimicrobial use (AMU) and the driving factors in the pig farming industry in Nigeria.	Antibiotic use	Nigeria	Focus groups/workshops; 3 groups of 15 participants; 88 pig farmers surveyed	Only farmers	Descriptive statistics, binary logistic regression, thematic mapping	Good. The sample size of 88 is reasonable, though self-reported data may introduce bias.	Farmers reported poor accessibility to veterinary services and extension officers, expressing dissatisfaction. While they commonly used antimicrobials for prophylactic and therapeutic purposes, they denied using them as growth promoters but admitted to administering them in feed without veterinarian recommendations. Many participants personally medicated their pigs, consulting veterinarians prima…	These resuls are relevant for understanding farmer-vet interaction in intensive pig farming as they reveal farmers' concerns regarding poor accessibility to veterinary services and extension officers, leading to dissatisfaction. Farmers frequently used antimicrobials for prophylactic and therapeutic purposes but denied using them as growth promoters, indicating a reliance on self-medication pract…
Antibiotic use in pig farms at different levels of intensificationâ€”Farmersâ€™ practices in northeastern Thailand	2020	PLoS ONE	Hallenberg, G.S., Jiwakanon, J., Angkititrakul, S., Kang-Air, S., Osbjer, K., Lunha, K., Sunde, M., Järhult, J.D., van Boeckel, T.P., Rich, K.M., Magnusson, U.	To compare routines for antibiotic use between pig farms of two different levels of intensification in Khon Kaen province in Thailand. Understanding the patterns and drivers of antibiotic use in livestock in countries with emerging economies is crucial for tailoring efficient incentives for responsible use of antibiotics.	Antibiotic use	Thailand	Survey; 164 family-owned small-scale farms (up to 50 sows) and 51 medium-scale farms (100–500 sows)	Only farmers	Descriptive statistics	Poor, as it relies heavily on descriptive statistics and lacks deeper analysis, despite a reasonable sample size. This limits the strength of the conclusions.	All medium-scale farmers reported receiving drugs and seeking advice from either the veterinarian or the staff from their respective contracting company. More intensive farms have access to professional veterinary services that handle antibiotic use through their contracting company. Small-scale farms had limited access to veterinary advice and relied on veterinary pharmacies for antibiotic use. …	These results highlight differences in access to veterinary services based on farm scale. All medium-scale farmers reported receiving drugs and seeking advice from veterinarians or contracting company staff, indicating a structured support system. In contrast, small-scale farms had limited access to veterinary advice and relied on veterinary pharmacies for antibiotic use, which may hinder proper …
How antibiotics are used in pig farming: a mixed-methods study of pig farmers, feed mills and veterinarians in Thailand	2020	BMJ Global Health	Lekagul, A., Tangcharoensathien, V., Mills, A., Rushton, J., Yeung ShunMay	To explore antibiotic use and estimate the total amount used in Thai pig production.	Antibiotic use	Thailand	Survey; 84 participants, interviews; 5 (vets)	Both	Descriptive analyses including examination of means and frequencies were conducted to describe the char_x0002_acteristics of participants, reported pig health problems and the use and source of antibiotics on the farm. Univar_x0002_iate analysis was used to assess the association between the dependent variable and each independent variable	Good, as it combines both surveys and interviews with clear descriptive analysis. However, the reliance on univariate analysis and descriptive statistics limits the depth of the findings, and the sample size could be larger for stronger conclusions.	The study indicated that being part of a farm cooperative likely facilitated information exchange about animal health and antibiotic usage. A significant number of farmers (81%) received advice on animal health, 77.4% on antibiotic administration, and 42.9% on feed from mainly unqualified sources, such as relatives and peers, which may contribute to high antibiotic use for prevention. Farmers als…	These results are relevant for understanding farmer-vet interaction in intensive pig farming as they indicate that being part of a farm cooperative likely facilitated information exchange regarding animal health and antibiotic usage. A significant number of farmers (81%) received advice on animal health, 77.4% on antibiotic administration, and 42.9% on feed primarily from unqualified sources like…
Why do Irish pig farmers use medications? Barriers for effective reduction of antimicrobials in Irish pig production	2021	Irish Veterinary Journal	Diana, A., Snijders, S., Rieple, A., Boyle, L.	To explore pig farmers’ perspectives and behavior towards antimicrobial use (AMU) and identify barriers to reducing AMU in Irish pig farming	Reducing antibiotics	Ireland	First Method: Face-to-face interviews with 5 vets and 30 farmers. Second Method: Focus groups/workshops involving pig farm personnel (4 groups, 6-10 participants per group)	Both	Thematic analysis	Good quality, as it uses a mixed-methods approach with face-to-face interviews and focus groups, allowing for in-depth exploration of farmer-vet dynamics. The use of thematic analysis is appropriate for the qualitative data.	Farmers expressed frustration with poor dissemination of advice and research. They cited ineffective communication between farmers, vets, nutritionists, industries, and advisors, with better organization seen in other EU countries. All focus groups noted a lack of or infrequent vet visits. One-third of farmers viewed vets as untrustworthy or incapable, though more than half still saw them as key …	The information is relevant to a scoping review on farmer-vet interaction in intensive pig farming as it highlights communication barriers and a lack of frequent vet visits that hinder effective collaboration. Additionally, the perception of veterinarians as untrustworthy by some farmers complicates their role as key advisors, while the reliance on multiple sources of advice creates inconsistenci…
Evidence-based recommendations for herd health management of porcine post-weaning diarrhea.	2022	Animals	Eriksen, E. O., Pedersen, K. S., Larsen, I., Nielsen, J. P.	To suggest herd health management decision-support tools that aid veterinary-assisted decision-making in controlling porcine post-weaning diarrhea. Objectives include validating the need for a herd health management concept and developing evidence-based recommendations for veterinarians.	Herd health management decision support tools for veterinary advice on post-weaning diarrhea	Denmark	Survey; 37 participants	Only vets	Not really reported, but descriptive statistics (percentages scored on response options) are provided.	Moderate quality, using a survey with 37 vets to develop decision support tools. However, the lack of focus on communication dynamics and reliance on descriptive statistics limits the study's depth.	The study presents decision support tools such as a checklist for audits, an overview of preventive measures, a template for planning outphasing, assessment of occurrence, and methods for evaluation. Each tool was considered useful by over half of the veterinarians surveyed. However, terms like 'interaction' or 'communication' were not mentioned in the article, indicating a lack of focus on the c…	These results outline the development of decision support tools, including checklists for audits, preventive measure overviews, and planning templates, which over half of the surveyed veterinarians found useful. These tools aim to facilitate better management practices. However, the absence of terms like 'interaction' or 'communication' indicates a potential gap in addressing the vital communicat…
Towards a better use of antimicrobials on farms: insights from a participatory approach in the French pig and poultry sectors.	2022	Antibiotics	Ducrot, C., Guenin, M. J., Hemonic, A., Rousset, N., Carre, Y., Facon, C., Coz, P. le, Marguerie, J., Petiot, J. M., Jarnoux, M., Leblanc-Maridor, M., Paul, M., Molia, S., Belloc, C.	To implement a participatory approach involving veterinarians, industry representatives, technical institutes, the French Ministry of Agriculture, and researchers to improve antimicrobial usage on farms.	Reduction of antibiotics	France	Focus groups/workshops; 4 participants (3 engineers, 1 from the ministry)	Only vets	Narrative analysis, co-creation of a problem tree	Moderate quality, using a participatory approach with focus groups and narrative analysis. However, the small sample size limits the robustness of findings, and the study's scope is narrow, focusing on only veterinarians and a small number of stakeholders.	The study identified that mixing veterinary advice with drug sales could create conflicts of interest, potentially impeding the reduction of antimicrobial use, though opinions varied among participants. Farmers often avoid paying for technical veterinary expertise and instead utilize unregulated alternatives (e.g., phytotherapy), reducing income from prescription services. Additionally, antibioti…	These results are relevant for understanding farmer-vet interaction in intensive pig farming as they highlight the potential for conflicts of interest when veterinary advice is mixed with drug sales, which may hinder the reduction of antimicrobial use. Farmers often avoid paying for technical veterinary expertise, opting for unregulated alternatives like phytotherapy, which decreases income from …
Lowering antibiotic usage and phasing out pharmaceutical zinc oxide in Danish pig herds: Pig farmersâ€™ and veterinariansâ€™ experiences and perceptions	2023	Livestock Science	Kongsted, H., Loughlin, E.T.M.	To investigate how animal welfare has been affected in herds where the usage of antibiotics or pharmaceutical zinc oxide (pZnO) was reduced, as perceived by farmers and veterinarians, and to explore dilemmas related to animal welfare with low medicine usage.	Antibiotics use	Denmark	Face-to-face interviews; 6 farmers and 10 veterinarians	Both	Framing analysis	Good quality, providing in depth insights through interviews and framing analysis on antibiotic use and management practices in pig farming, despite the small sample size.	Both farmers and veterinarians particularly emphasized low protein feeding with high-quality protein as effective management advice for the weaner stable. Although the vet had prescribed antibiotics, there were doubts about how the system encouraged higher-than-necessary usage. Disease control was regarded as a primary task for veterinarians, who felt the need to continually monitor pathogenic ch…	These important for understanding farmer-vet interaction in intensive pig farming as both farmers and veterinarians emphasized low protein feeding with high-quality protein as effective management advice for the weaner stable. Doubts were raised regarding the system encouraging higher-than-necessary antibiotic usage, indicating a need for ongoing disease control efforts. Veterinarians recognized …
As if you were hiring a new employee: on pig veterinarian's perceptions of professional roles and relationships in the context of smart sensing technologies in pig husbandry in the Netherlands and Germany	2023	Agriculture and Human Values	Giersberg, M.F., Meijboom, F.L.B.	To explore veterinarians' perceptions of the use of Precision Livestock Farming (PLF) technologies in pig production.	Precision Livestock Farming (PLF) for automated animal monitoring	Germany, Netherlands	Face-to-face interviews; 12 veterinarians	Only vets	Inductive and semantic thematic analysis	Good quality, using in-depth interviews and inductive thematic analysis to explore veterinarians' roles in PLF.	The study found that the relationship between veterinarians and farmers is diverse and multifaceted, with experiences ranging from compassion to distance. Veterinarians described their relationships with farmers as context-dependent and influenced by factors such as regulatory pressures and economic challenges. While veterinarians generally have higher standards for animal welfare than farmers, t…	These results are relevant for understanding farmer-vet interaction in intensive pig farming as they reveal that the relationship between veterinarians and farmers is diverse and multifaceted, ranging from compassion to distance. The context-dependent nature of their relationships is influenced by factors such as regulatory pressures and economic challenges. While veterinarians often maintain hig…
The challenges of pig farming in Hong Kong: a study of farmer's perceptions and attitudes towards a pig health and production management service	2023	BMC Veterinary Research	Rosanowski, S.M., Magouras, I., Ho, W.-C., Yiu, W.C.J., Pfeiffer, D.U., Zeeh, F.	To examine the barriers and attitudes of pig farmers in Hong Kong and their expectations of a new pig health and production management service provided by veterinarians.	Pig health and production management	Hong Kong / China	Face-to-face interviews with 9 farmers (1 refused to fill out questionnaire); survey administered to the same farmers	Only farmers	Thematic analysis	Good quality, using structured thematic analysis and direct quotes from participants to explore key issues. While the small sample size limits generalization, the study provides rich, clear insights into the participants' experiences.	The study found that existing veterinary services failed to provide useful guidance for improving productivity. Farmers reported delays in service delivery and noted that veterinarians lacked understanding of the local industry, questioning their confidentiality practices. Participants appreciated the potential of the new service but highlighted communication barriers due to language differences …	These results reveal gaps in the effectiveness of existing veterinary services. Farmers indicated that these services failed to provide useful guidance for improving productivity, with reports of delays in service delivery and a lack of understanding of the local industry. Concerns about confidentiality practices and communication barriers, particularly due to language differences and insufficien…
